# Supplementary material for: Experimental study on soil-water characteristics and strength characteristics of complete-intense weathering mudstone in seasonal frozen area
Source: PLoS One. 2023 May 15;18(5):e0285484. doi: 10.1371/journal.pone.0285484 (PMC10184903; doi:10.1371/journal.pone.0285484)
Supplement: S1 Raw data — (XLSX) [file pone.0285484.s001.xlsx]

## Sheet: Fig 2
Sample number	1-1	1-2	1-3	1-4	1-5	2-1	2-2	2-3	2-4	2-5
	Less than a certain particle size mass percent P (%)
2e-05	0	0	0	0	0	0	0	0	0	0
2.444e-05	0	0	0	0	0	0	0	0	0	0
3.091e-05	0	0	0	0	0	0	0	0	0	0
3.909e-05	0	0	0	0	0	0	0	0	0	0
4.944e-05	0	0	0	0	0	0	0	0	0	0
6.252e-05	0	0	0	0	0	0	0	0	0	0
7.907e-05	0	0	0	0	0	0	0	0	0	0
0.0001	0	0	0	0	0	0	0	0	0	0
0.00012647	0	0	0	0	0	0	0	0	0	0
0.00015994	0	0	0	0	0	0	0	0	0	0
0.00020227	0	0	0	0	0	0	0	0	0	0
0.00025581	0	0	0	0	0	0	0	0	0	0
0.00032352	0	0	0	0	0	0	0	0	0	0
0.00040914	0	0	0	0	0	0	0	0	0	0.03
0.00051744	0	0.24	0.35	0.1944	0.10238	0.13481	0.28617	0.06828	0	0.3573
0.00065439	0.27	1.03	1.59	0.97697	0.55138	0.63222	1.23726	0.32229	0.02032	1.4975
0.00082759	1.16	2.34	3.76	2.47923	1.45043	1.49812	2.73873	0.79448	0.12584	3.60257
0.00105	2.49	4.09	6.47	4.85666	2.9448	2.6673	4.43033	1.52564	0.44314	6.31389
0.00132	4.3	6.35	10.09	8.15656	5.00975	4.15038	6.39492	2.56479	1.05784	9.75292
0.00167	6.79	9.26	15.26	11.8644	7.20092	6.00289	9.7114	3.87471	1.9601	14.8734
0.00212	9.44	12.41	20.27	15.1657	9.33569	8.07514	14.1084	5.45781	3.10409	20.5029
0.00268	12.5	15.7	24.05	18.4406	11.7746	10.7018	18.1589	7.66366	4.57438	25.0871
0.00339	16.73	20.21	28.71	23.0184	15.1622	14.6531	22.7565	10.8549	6.62471	30.2384
0.00428	21.44	25.61	34.6	28.1466	19.373	19.3965	28.8992	14.8685	9.62571	36.7865
0.00542	27.33	31.89	41.14	33.809	24.512	24.8443	36.0854	19.9736	14.1428	44.6971
0.00685	35.3	39.47	48.25	40.9705	30.5641	31.1956	43.2794	25.9822	19.9331	53.4381
0.00866	42.92	46.73	54.9	47.9671	36.1654	37.2055	49.6752	31.6784	26.1164	61.2013
0.01095	49.04	53.26	60.98	53.7945	41.2327	42.6533	55.7081	37.1046	32.7993	67.863
0.01385	54.87	59.83	66.74	59.231	46.4343	48.188	61.7184	42.9667	40.0303	73.7327
0.01752	60.72	66.35	71.49	64.1733	51.6858	54.014	67.1703	49.2124	47.6737	78.3495
0.02216	66.1	71.62	75.25	68.3315	56.7667	59.6015	72.0789	55.2216	56.5988	82.427
0.02802	70.16	75.43	79.15	72.7479	61.5784	64.9687	77.1523	61.2318	66.6371	86.6194
0.03544	73.61	79.7	83.41	77.8209	66.6454	71.1782	82.391	68.0546	76.2044	90.2667
0.04482	78.14	84.47	87.23	82.6402	72.1584	77.455	87.5867	75.1224	84.3723	93.0956
0.05668	83.12	89.29	90.71	87.1226	77.5862	83.0012	92.7715	82.3984	90.7358	95.9738
0.07168	88.17	94.42	94.65	91.7178	82.9431	88.5156	96.9786	89.8883	95.0926	98.7045
0.09066	93.52	98.31	98.19	95.7546	88.3785	93.6666	99.1655	95.7813	97.7401	99.9087
0.11465	97.48	99.81	99.76	98.3042	93.317	97.33	99.8579	98.9157	99.1821	100
0.145	99.33	100	99.99	99.5302	96.9785	99.2204	100	99.8975	99.8328	100
0.18338	99.91	100	100	99.9477	99.0556	99.8844	100	100	100	100
0.23191	100	100	100	100	99.8521	100	100	100	100	100
0.29329	100	100	100	100	100	100	100	100	100	100
0.37092	100	100	100	100	100	100	100	100	100	100
0.4691	100	100	100	100	100	100	100	100	100	100
0.59326	100	100	100	100	100	100	100	100	100	100
0.75028	100	100	100	100	100	100	100	100	100	100
0.94886	100	100	100	100	100	100	100	100	100	100

## Sheet: Fig 3
Sample number	Clay content（d≤0.005mm）	Silt content （0.005mm<d≤0.075mm）	Sand content （0.075mm<d≤2mm）	Coefficient of uniformity	Coefficient of curvature
1-1	24.96	63.29	11.75	7.88241	0.90215
1-2	29.59	65.52	4.89	7.84237	1.13167
1-3	38.74	56.53	4.73	8.07523	0.89455
1-4	31.73	60.69	7.58	9.60148	1.05328
1-5	22.62	61.27	16.11	7.88436	0.75842
2-1	22.84	66.58	10.58	9.04891	0.7724
2-2	33.45	63.91	2.64	7.66706	0.89893
2-3	18.1	72.82	9.08	8.41635	0.77508
2-4	22.49	60.06	14.45	7.53	0.94732
2-5	41.8	57.11	1.09	7.2599	1.00409

## Sheet: Fig 4
Sample number	ρ (g/cm3)	w (%)	e	wL (%)	wp (%)	Es (MPa)	a (MPa-1)	v	Ip
1-1	1.864	20.06	0.657	43.3	27.2	9.2	0.18	0.3186	16.1
1-2	1.854	19.79	0.719	47.98	28.88	9.04	0.19	0.32643	19.1
1-3	1.832	20.75	0.638	43.66	22.71	11.7	0.14	0.3306	20.95
1-4	1.829	19.06	0.659	45.13	28.88	11.06	0.15	0.31903	16.25
1-5	1.865	18.81	0.615	35.85	21.15	10.76	0.15	0.31436	14.7
2-1	1.843	17.46	0.605	39.82	21.97	10.7	0.15	0.32335	17.85
2-2	1.937	19.17	0.642	32.43	17.66	9.65	0.17	0.31458	14.77
2-3	1.959	20.06	0.637	35.61	20.48	10.91	0.15	0.31571	15.13
2-4	1.95	19.82	0.616	36.85	21.94	11.54	0.14	0.31502	14.91
2-5	1.96	19.98	0.634	34.15	20.5	10.21	0.16	0.31086	13.65

## Sheet: Fig 8
Matrix suction (kPa)	Volumetric water content θw (%)
1	37.13
5	37.08
10	37.01
15	36.99
25	36.73
50	36.41
75	36.08
100	35.74
125	35.37
150	35.09
175	34.62
200	34.36
225	33.25
250	32.26
275	31.21
300	30.17
325	29.68
350	29.22
375	28.8
400	28.43
425	28.35
450	28.29

## Sheet: Fig9
ɛ (%)	100kPa	200kPa	300kPa
0	0	0	0
0.5	1255.14	1582.09	1573.85
1	2060.69	2264.55	2341.92
1.5	2850.14	2971.73	3138.48
2	3478.47	3543.06	3670.51
2.5	3822.09	3868.43	3954.34
3	4012.81	4063.34	4122.12
3.5	4137.45	4177.44	4230.81
4	4221.3	4267.2	4311.19
4.5	4281.51	4325.94	4368.8
5	4328.25	4373.24	4413.14
5.5	4377.59	4416.85	4460.41
6	4413.39	4457.35	4497.13
6.5	4447.1	4493.6	4535.51
7	4490.85	4525.98	4573.35
7.5	4525.74	4560.85	4612.61
8	4570.23	4595.16	4654.81
8.5	4605.33	4630.68	4698.4
9	4645.8	4671.62	4740.03
9.5	4692.78	4704.93	4779.69
10	4729.21	4746.07	4828.28
10.5	4769.11	4785.35	4869.3
11	4811.24	4818.97	4915.26
11.5	4851.17	4857.01	4953.15
12	4887.35	4892.47	4986.58
12.5	4917.95	4921.81	5027.65
13	4957.61	4962.42	5070.64
13.5	4986.35	4993.56	5105.82
14	5020.31	5020.15	5142.45
14.5	5049.49	5050.77	5166.71
15	5058.65	5084.54	5206.58

## Sheet: Fig10(a)
100kPa		200kPa		300kPa		100kPa		200kPa		300kPa		100kPa		200kPa		300kPa		100kPa		200kPa		300kPa		100kPa		200kPa		300kPa
20℃						0℃						-5℃						-10℃						-20℃
317.8	0	509.1	0	680.8	0	1928.2	0	2217.8	0	2505.9	0	2489.7	0	2953.4	0	3417	0	3945.5	0	4226.6	0	4507.7	0	5158.6	0	5284.5	0	5506.6	0
317.386	9.49126	508.512	13.4699	680.075	16.5944	1924.72	79.6691	2213.96	87.9314	2501.7	96.1284	2485.15	104.138	2948.16	119.987	3411.07	135.832	3938.18	167.579	4218.94	175.471	4499.69	183.363	5148.98	220.443	5274.83	221.572	5496.69	226.893
316.146	18.9103	506.752	26.8373	677.907	33.0626	1914.31	158.732	2202.47	175.194	2489.14	191.525	2471.55	207.484	2932.48	239.061	3393.32	270.631	3916.29	333.882	4196.01	349.606	4475.74	365.33	5120.17	439.208	5245.88	441.457	5467.05	452.058
314.089	28.1854	503.834	40.0005	674.312	49.2792	1897.05	236.586	2183.42	261.123	2468.32	285.464	2448.99	309.25	2906.49	356.316	3363.9	403.369	3879.98	497.644	4158	521.08	4436.01	544.516	5072.42	654.631	5197.87	657.983	5417.89	673.784
311.233	37.246	499.779	52.8592	669.317	65.1206	1873.07	312.641	2156.96	345.064	2439.38	377.231	2417.64	408.663	2870.37	470.859	3323.01	533.038	3829.54	657.619	4105.18	688.589	4380.82	719.559	5006.06	865.072	5131.18	869.501	5349.6	890.381
307.597	46.0231	494.62	65.3157	662.961	80.4665	1842.56	386.315	2123.27	426.38	2402.56	466.127	2377.75	504.965	2824.41	581.819	3270.98	658.651	3765.35	812.589	4037.97	850.857	4310.59	889.125	4921.62	1068.93	5046.31	1074.4	5262.69	1100.2
303.21	54.45	488.394	77.275	655.291	95.2	1805.73	457.05	2082.63	504.45	2358.13	551.475	2329.62	597.425	2768.96	688.35	3208.2	779.25	3687.9	961.375	3956.87	1006.65	4225.84	1051.92	4819.74	1264.65	4943.9	1271.12	5157.82	1301.65
298.106	62.4625	481.15	88.6462	646.367	109.209	1762.89	524.306	2035.34	578.681	2306.43	632.626	2273.61	685.338	2704.43	789.643	3135.15	893.919	3597.77	1102.84	3862.5	1154.78	4127.22	1206.72	4701.18	1450.75	4824.74	1458.17	5035.8	1493.19
292.322	69.9996	472.942	99.3428	636.255	122.387	1714.34	587.572	1981.76	648.508	2247.86	708.963	2210.16	768.035	2631.31	884.926	3052.38	1001.78	3495.66	1235.92	3755.58	1294.12	4015.49	1352.33	4566.86	1625.8	4689.73	1634.13	4897.54	1673.37
285.904	77.0039	463.833	109.283	625.033	134.633	1660.47	646.366	1922.3	713.4	2182.85	779.903	2139.74	844.887	2550.17	973.474	2960.53	1102.03	3382.34	1359.59	3636.92	1423.62	3891.5	1487.65	4417.79	1788.49	4539.89	1797.64	4744.11	1840.81
278.9	83.4222	453.893	118.392	612.787	145.855	1601.67	700.241	1857.41	772.862	2111.91	844.909	2062.88	915.308	2461.63	1054.61	2860.28	1193.88	3258.67	1472.91	3507.42	1542.28	3756.18	1611.64	4255.1	1937.56	4376.38	1947.48	4576.67	1994.24
271.362	89.2057	443.196	126.6	599.609	155.967	1538.41	748.787	1787.58	826.442	2035.58	903.484	1980.19	978.764	2366.34	1127.73	2752.42	1276.65	3125.59	1575.02	3368.08	1649.2	3610.57	1723.37	4080.05	2071.88	4200.42	2082.49	4396.49	2132.5
263.35	94.3102	431.825	133.844	585.6	164.891	1471.15	791.634	1713.35	873.733	1954.42	955.183	1892.28	1034.77	2265.05	1192.26	2637.75	1349.7	2984.12	1665.15	3219.95	1743.57	3455.78	1821.99	3893.95	2190.44	4013.38	2201.65	4204.95	2254.52
254.923	98.6969	419.866	140.07	570.867	172.561	1400.42	828.456	1635.28	914.374	1869.08	999.612	1799.82	1082.9	2158.52	1247.71	2517.15	1412.48	2835.34	1742.6	3064.16	1824.67	3292.98	1906.74	3698.23	2292.32	3816.65	2304.06	4003.5	2359.39
246.146	102.333	407.409	145.229	555.521	178.917	1326.74	858.973	1553.96	948.056	1780.18	1036.43	1703.51	1122.79	2047.56	1293.67	2391.54	1464.51	2680.37	1806.79	2901.89	1891.88	3123.41	1976.97	3494.37	2376.76	3611.75	2388.93	3793.68	2446.3
237.085	105.189	394.55	149.284	539.679	183.912	1250.69	882.953	1470.02	974.523	1688.41	1065.37	1604.1	1154.14	1933.02	1329.79	2261.87	1505.4	2520.39	1857.23	2734.38	1944.7	2948.37	2032.16	3283.93	2443.12	3400.23	2455.62	3577.08	2514.59
227.81	107.246	381.387	152.202	523.463	187.507	1172.83	900.213	1384.09	993.573	1594.48	1086.19	1502.33	1176.7	1815.76	1355.78	2129.13	1534.82	2356.63	1893.54	2562.91	1982.71	2769.18	2071.89	3068.51	2490.87	3183.71	2503.63	3355.36	2563.75
218.391	108.486	368.02	153.962	506.994	189.675	1093.77	910.622	1296.83	1005.06	1499.08	1098.75	1398.99	1190.3	1696.69	1371.46	1994.33	1552.57	2190.33	1915.43	2388.77	2005.64	2587.21	2095.84	2849.74	2519.68	2963.82	2532.58	3130.19	2593.39
208.9	108.9	354.55	154.55	490.4	190.4	1014.1	914.1	1208.9	1008.9	1402.95	1102.95	1294.85	1194.85	1576.7	1376.7	1858.5	1558.5	2022.75	1922.75	2213.3	2013.3	2403.85	2103.85	2629.3	2529.3	2742.25	2542.25	2903.3	2603.3
199.409	108.486	341.08	153.962	473.806	189.675	934.431	910.622	1120.97	1005.06	1306.82	1098.75	1190.71	1190.3	1456.71	1371.46	1722.67	1552.57	1855.17	1915.43	2037.83	2005.64	2220.49	2095.84	2408.86	2519.68	2520.68	2532.58	2676.41	2593.39
189.99	107.246	327.713	152.202	457.337	187.507	855.368	900.213	1033.71	993.573	1211.42	1086.19	1087.37	1176.7	1337.64	1355.78	1587.87	1534.82	1688.87	1893.54	1863.69	1982.71	2038.52	2071.89	2190.09	2490.87	2300.79	2503.63	2451.24	2563.75
180.715	105.189	314.55	149.284	441.121	183.912	777.514	882.953	947.777	974.523	1117.49	1065.37	985.6	1154.14	1220.38	1329.79	1455.13	1505.4	1525.11	1857.23	1692.22	1944.7	1859.33	2032.16	1974.67	2443.12	2084.27	2455.62	2229.52	2514.59
171.654	102.333	301.691	145.229	425.279	178.917	701.459	858.973	863.836	948.056	1025.72	1036.43	886.187	1122.79	1105.84	1293.67	1325.46	1464.51	1365.13	1806.79	1524.71	1891.88	1684.29	1976.97	1764.23	2376.76	1872.75	2388.93	2012.92	2446.3
162.877	98.6969	289.234	140.07	409.933	172.561	627.785	828.456	782.52	914.374	936.823	999.612	789.885	1082.9	994.881	1247.71	1199.85	1412.48	1210.16	1742.6	1362.44	1824.67	1514.72	1906.74	1560.37	2292.32	1667.85	2304.06	1803.1	2359.39
154.45	94.3102	277.275	133.844	395.2	164.891	557.05	791.634	704.45	873.733	851.475	955.183	697.425	1034.77	888.35	1192.26	1079.25	1349.7	1061.38	1665.15	1206.65	1743.57	1351.92	1821.99	1364.65	2190.44	1471.12	2201.65	1601.65	2254.52
146.438	89.2057	265.904	126.6	381.191	155.967	489.794	748.787	630.219	826.442	770.324	903.484	609.512	978.764	787.057	1127.73	964.581	1276.65	919.906	1575.02	1058.52	1649.2	1197.13	1723.37	1178.55	2071.88	1284.08	2082.49	1410.11	2132.5
138.9	83.4222	255.207	118.392	368.013	145.855	426.528	700.241	560.392	772.862	693.987	844.909	526.815	915.308	691.774	1054.61	856.716	1193.88	786.83	1472.91	919.176	1542.28	1051.52	1611.64	1003.5	1937.56	1108.12	1947.48	1229.93	1994.24
131.896	77.0039	245.267	109.283	355.767	134.633	367.734	646.366	495.5	713.4	623.047	779.903	449.963	844.887	603.226	973.474	756.474	1102.03	663.16	1359.59	789.682	1423.62	916.203	1487.65	840.815	1788.49	944.608	1797.64	1062.49	1840.81
125.478	69.9996	236.158	99.3428	344.545	122.387	313.859	587.572	436.038	648.508	558.041	708.963	379.542	768.035	522.087	884.926	664.62	1001.78	549.838	1235.92	671.023	1294.12	792.207	1352.33	691.744	1625.8	794.774	1634.13	909.057	1673.37
119.694	62.4625	227.95	88.6462	334.433	109.209	265.313	524.306	382.457	578.681	499.466	632.626	316.086	685.338	448.973	789.643	581.852	893.919	447.725	1102.84	564.101	1154.78	680.477	1206.72	557.419	1450.75	659.761	1458.17	770.801	1493.19
114.59	54.45	220.706	77.275	325.509	95.2	222.466	457.05	335.167	504.45	447.767	551.475	260.08	597.425	384.443	688.35	508.799	779.25	357.6	961.375	469.731	1006.65	581.862	1051.92	438.862	1264.65	540.597	1271.12	648.776	1301.65
110.203	46.0231	214.48	65.3157	317.839	80.4665	185.644	386.315	294.526	426.38	403.338	466.127	211.948	504.965	328.986	581.819	446.019	658.651	280.147	812.589	388.631	850.857	497.114	889.125	336.976	1068.93	438.189	1074.4	543.909	1100.2
106.567	37.246	209.321	52.8592	311.483	65.1206	155.127	312.641	260.844	345.064	366.516	377.231	172.058	408.663	283.025	470.859	393.989	533.038	215.956	657.619	321.417	688.589	426.878	719.559	252.535	865.072	353.316	869.501	456.998	890.381
103.711	28.1854	205.266	40.0005	306.488	49.2792	131.147	236.586	234.377	261.123	337.582	285.464	140.714	309.25	246.91	356.316	353.105	403.369	165.516	497.644	268.602	521.08	371.687	544.516	186.184	654.631	286.625	657.983	388.705	673.784
101.654	18.9103	202.348	26.8373	302.893	33.0626	113.887	158.732	215.327	175.194	316.756	191.525	118.152	207.484	220.915	239.061	323.677	270.631	129.211	333.882	230.587	349.606	331.962	365.33	138.426	439.208	238.622	441.457	339.55	452.058
100.414	9.49126	200.588	13.4699	300.725	16.5944	103.478	79.6691	203.839	87.9314	304.197	96.1284	104.547	104.138	205.239	119.987	305.931	135.832	107.317	167.579	207.661	175.471	308.006	183.363	109.625	220.443	209.674	221.572	309.906	226.893
100	1.33419e-14	200	1.89347e-14	300	2.33268e-14	100	1.11991e-13	200	1.23605e-13	300	1.35128e-13	100	1.46387e-13	200	1.68666e-13	300	1.90939e-13	100	2.35565e-13	200	2.46659e-13	300	2.57753e-13	100	3.09877e-13	200	3.11463e-13	300	3.18943e-13

## Sheet: Fig10(b)
Temperature (℃)	Cohesion (kPa)	Effective internal friction angle (°)
20	57.93	15.35
0	452.36	29.06
-5	470.47	40.18
-10	1092.8	28.37
-20	1866.16	16.11

## Sheet: Fig11
ɛ (%)	100kPa	200kPa	300kPa
0	0	0	0
0.5	290.892	392.902	494.911
1	344.464	489.185	633.907
1.5	376.399	540.853	705.307
2	400.117	575.41	750.703
2.5	415.748	601.311	786.875
3	431.557	622.691	813.824
3.5	444.576	643.19	841.804
4	456.082	668.99	861.898
4.5	467.536	686.541	885.546
5	475.988	695.645	908.269
5.5	490.193	728.399	929
6	506.026	760.09	950.898
6.5	520.183	787.654	972.923
7	533.006	812.361	993.436
7.5	541.72	833.259	1014
8	549.544	848.094	1032.11
8.5	551.747	865.985	1053.46
9	555.068	880.209	1074.99
9.5	556.068	885.645	1096.21
10	559.627	897.334	1118.18
10.5	562.301	908.929	1137.94
11	562.612	925.625	1161.98
11.5	563.621	937.456	1177.38
12	564.771	939.214	1193.77
12.5	565.658	941.264	1214.52
13	568.624	945.483	1227.73
13.5	569.832	946.586	1241.86
14	570.688	947.291	1249.72
14.5	571.234	948.745	1256.59
15	572.793	950.586	1267.64

## Sheet: Fig12(a)
100kPa		200kPa		300kPa		100kPa		200kPa		300kPa		100kPa		200kPa		300kPa		100kPa		200kPa		300kPa		100kPa		200kPa		300kPa
20℃						0℃						-5℃						-10℃						-20℃
265.5	0	459.6	0	643.6	0	672.8	0	1150.6	0	1567.6	0	1810.3	0	2188.2	0	2566.1	0	2954	0	3178.6	0	3537	0	4153	0	4303.3	0	4530.7	0
265.185	7.21214	459.106	11.3128	642.946	14.9734	671.71	24.9614	1148.79	41.4251	1565.19	55.2393	1807.05	74.5312	2184.42	86.6415	2561.79	98.7518	2948.57	124.371	3172.93	129.801	3530.84	141.062	4145.29	176.621	4295.49	178.813	4522.65	184.365
264.243	14.3694	457.628	22.5395	640.99	29.8328	668.449	49.7328	1143.38	82.535	1557.97	110.058	1797.31	148.495	2173.1	172.624	2548.89	196.752	2932.32	247.796	3155.97	258.614	3512.41	281.05	4122.21	351.898	4272.13	356.265	4498.56	367.327
262.68	21.4173	455.177	33.5947	637.746	44.4651	663.041	74.1258	1134.4	123.017	1546	164.04	1781.16	221.329	2154.33	257.292	2527.49	293.255	2905.38	369.335	3127.85	385.459	3481.85	418.899	4083.95	524.497	4233.39	531.006	4458.62	547.493
260.51	28.3022	451.772	44.3942	633.239	58.7591	655.528	97.9546	1121.94	162.562	1529.38	216.772	1758.73	292.479	2128.25	340.002	2497.77	387.526	2867.94	488.063	3088.78	509.371	3439.39	553.56	4030.79	693.104	4179.57	701.706	4403.13	723.492
257.747	34.9717	447.439	54.8558	627.504	72.6058	645.967	121.038	1106.07	200.87	1508.22	267.855	1730.18	361.402	2095.06	420.125	2459.94	478.848	2820.3	603.076	3039.06	629.405	3385.36	684.008	3963.13	856.436	4111.08	867.065	4332.51	893.986
254.414	41.375	442.21	64.9	620.583	85.9	634.43	143.2	1086.92	237.65	1482.69	316.9	1695.73	427.575	2055.02	497.05	2414.3	566.525	2762.82	713.5	2979.07	744.65	3320.16	809.25	3881.5	1013.25	4028.43	1025.83	4247.3	1057.67
250.535	47.4635	436.126	74.4502	612.53	98.5404	621.005	164.272	1064.64	272.621	1452.98	363.533	1655.65	490.494	2008.42	570.192	2361.19	649.891	2695.93	818.494	2909.26	854.227	3244.3	928.333	3786.51	1162.35	3932.26	1176.78	4148.14	1213.31
246.14	53.1907	429.233	83.4338	603.406	110.431	605.795	184.094	1039.4	305.517	1419.32	407.399	1610.23	549.68	1955.62	638.995	2301.02	728.311	2620.15	917.258	2830.17	957.304	3158.34	1040.35	3678.89	1302.61	3823.31	1318.78	4035.8	1359.72
241.263	58.5131	421.582	91.7825	593.281	121.481	588.915	202.515	1011.39	336.088	1381.96	448.164	1559.83	604.682	1897.03	702.935	2234.24	801.187	2536.04	1009.04	2742.39	1053.09	3062.95	1144.45	3559.45	1432.95	3702.39	1450.74	3911.13	1495.78
235.941	63.3902	413.234	99.4326	582.231	131.606	570.494	219.395	980.817	364.101	1341.2	485.519	1504.83	655.083	1833.1	761.525	2161.36	867.967	2444.26	1093.15	2646.6	1140.87	2958.85	1239.84	3429.11	1552.39	3570.43	1571.66	3775.07	1620.45
230.213	67.7848	404.25	106.326	570.34	140.73	550.672	234.605	947.921	389.343	1297.33	519.179	1445.64	700.498	1764.29	814.319	2082.94	928.14	2345.49	1168.93	2543.53	1219.96	2846.83	1325.8	3288.85	1660.01	3428.43	1680.61	3628.66	1732.79
224.125	71.6636	394.7	112.41	557.7	148.783	529.6	248.03	912.95	411.622	1250.7	548.887	1382.72	740.582	1691.15	860.916	1999.58	981.25	2240.5	1235.82	2433.95	1289.77	2727.75	1401.66	3139.75	1755	3277.47	1776.78	3473.03	1831.95
217.722	74.997	384.656	117.639	544.406	155.704	507.438	259.567	876.17	430.768	1201.66	574.418	1316.55	775.029	1614.22	900.961	1911.9	1026.89	2130.08	1293.3	2318.71	1349.76	2602.51	1466.86	2982.94	1836.63	3118.71	1859.43	3309.34	1917.16
211.052	77.7596	374.194	121.972	530.559	161.439	484.355	269.128	837.862	446.636	1150.57	595.577	1247.63	803.578	1534.1	934.148	1820.58	1064.72	2015.06	1340.94	2198.67	1399.48	2472.06	1520.89	2819.6	1904.29	2953.36	1927.92	3138.84	1987.78
204.167	79.9304	363.395	125.377	516.265	165.946	460.526	276.641	798.317	459.105	1097.84	612.204	1176.48	826.011	1451.39	960.227	1726.3	1094.44	1896.33	1378.38	2074.76	1438.55	2337.4	1563.35	2651	1957.45	2782.66	1981.74	2962.84	2043.27
197.119	81.4928	352.34	127.828	501.633	169.19	436.133	282.049	757.835	468.079	1043.86	624.171	1103.65	842.158	1366.72	978.997	1629.8	1115.84	1774.8	1405.32	1947.91	1466.67	2199.55	1593.91	2478.4	1995.71	2607.92	2020.48	2782.68	2083.21
189.962	82.4351	341.113	129.306	486.773	171.146	411.361	285.31	716.725	473.491	989.039	631.388	1029.68	851.896	1280.74	990.317	1531.8	1128.74	1651.37	1421.57	1819.1	1483.63	2059.56	1612.34	2303.12	2018.79	2430.46	2043.84	2599.71	2107.3
182.75	82.75	329.8	129.8	471.8	171.8	386.4	286.4	675.3	475.3	933.8	633.8	955.15	855.15	1194.1	994.1	1433.05	1133.05	1527	1427	1689.3	1489.3	1918.5	1618.5	2126.5	2026.5	2251.65	2051.65	2415.35	2115.35
175.538	82.4351	318.487	129.306	456.827	171.146	361.439	285.31	633.875	473.491	878.561	631.388	880.619	851.896	1107.46	990.317	1334.3	1128.74	1402.63	1421.57	1559.5	1483.63	1777.44	1612.34	1949.88	2018.79	2072.84	2043.84	2230.99	2107.3
168.381	81.4928	307.26	127.828	441.967	169.19	336.667	282.049	592.765	468.079	823.742	624.171	806.655	842.158	1021.48	978.997	1236.3	1115.84	1279.2	1405.32	1430.69	1466.67	1637.45	1593.91	1774.6	1995.71	1895.38	2020.48	2048.02	2083.21
161.333	79.9304	296.205	125.377	427.335	165.946	312.274	276.641	552.283	459.105	769.76	612.204	733.821	826.011	936.808	960.227	1139.8	1094.44	1157.67	1378.38	1303.84	1438.55	1499.6	1563.35	1602	1957.45	1720.64	1981.74	1867.86	2043.27
154.448	77.7596	285.406	121.972	413.041	161.439	288.445	269.128	512.738	446.636	717.028	595.577	662.671	803.578	854.098	934.148	1045.52	1064.72	1038.94	1340.94	1179.93	1399.48	1364.94	1520.89	1433.4	1904.29	1549.94	1927.92	1691.86	1987.78
147.778	74.997	274.944	117.639	399.194	155.704	265.362	259.567	474.43	430.768	665.945	574.418	593.748	775.029	773.975	900.961	954.202	1026.89	923.924	1293.3	1059.89	1349.76	1234.49	1466.86	1270.06	1836.63	1384.59	1859.43	1521.36	1917.16
141.375	71.6636	264.9	112.41	385.9	148.783	243.2	248.03	437.65	411.622	616.9	548.887	527.575	740.582	697.05	860.916	866.525	981.25	813.5	1235.82	944.65	1289.77	1109.25	1401.66	1113.25	1755	1225.83	1776.78	1357.67	1831.95
135.287	67.7848	255.35	106.326	373.26	140.73	222.128	234.605	402.679	389.343	570.267	519.179	464.656	700.498	623.908	814.319	783.159	928.14	708.506	1168.93	835.073	1219.96	990.167	1325.8	964.147	1660.01	1074.87	1680.61	1202.04	1732.79
129.559	63.3902	246.366	99.4326	361.369	131.606	202.306	219.395	369.783	364.101	526.401	485.519	405.47	655.083	555.105	761.525	704.74	867.967	609.742	1093.15	731.996	1140.87	878.148	1239.84	823.891	1552.39	932.875	1571.66	1055.63	1620.45
124.237	58.5131	238.018	91.7825	350.319	121.481	183.885	202.515	339.212	336.088	485.636	448.164	350.468	604.682	491.165	702.935	631.863	801.187	517.959	1009.04	636.206	1053.09	774.048	1144.45	693.548	1432.95	800.914	1450.74	919.572	1495.78
119.36	53.1907	230.367	83.4338	340.194	110.431	167.005	184.094	311.199	305.517	448.281	407.399	300.067	549.68	432.575	638.995	565.083	728.311	433.855	917.258	548.43	957.304	678.657	1040.35	574.111	1302.61	679.995	1318.78	794.898	1359.72
114.965	47.4635	223.474	74.4502	331.07	98.5404	151.795	164.272	285.957	272.621	414.621	363.533	254.652	490.494	379.781	570.192	504.91	649.891	358.07	818.494	469.337	854.227	592.702	928.333	466.488	1162.35	571.037	1176.78	682.557	1213.31
111.086	41.375	217.39	64.9	323.017	85.9	138.37	143.2	263.678	237.65	384.913	316.9	214.568	427.575	333.184	497.05	451.8	566.525	291.182	713.5	399.528	744.65	516.838	809.25	371.5	1013.25	474.869	1025.83	583.403	1057.67
107.753	34.9717	212.161	54.8558	316.096	72.6058	126.833	121.038	244.532	200.87	359.382	267.855	180.121	361.402	293.139	420.125	406.158	478.848	233.699	603.076	339.536	629.405	451.641	684.008	289.867	856.436	392.224	867.065	498.192	893.986
104.99	28.3022	207.828	44.3942	310.361	58.7591	117.272	97.9546	228.664	162.562	338.223	216.772	151.572	292.479	259.952	340.002	368.331	387.526	186.059	488.063	289.816	509.371	397.607	553.56	222.213	693.104	323.73	701.706	427.571	723.492
102.82	21.4173	204.423	33.5947	305.854	44.4651	109.759	74.1258	216.195	123.017	321.596	164.04	129.139	221.329	233.873	257.292	338.608	293.255	148.624	369.335	250.747	385.459	355.149	418.899	169.051	524.497	269.908	531.006	372.079	547.493
101.257	14.3694	201.972	22.5395	302.61	29.8328	104.351	49.7328	207.221	82.535	309.629	110.058	112.992	148.495	215.103	172.624	317.214	196.752	121.679	247.796	222.626	258.614	324.589	281.05	130.787	351.898	231.169	356.265	332.137	367.327
100.315	7.21214	200.494	11.3128	300.654	14.9734	101.09	24.9614	201.809	41.4251	302.412	55.2393	103.254	74.5312	203.783	86.6415	304.312	98.7518	105.43	124.371	205.667	129.801	306.159	141.062	107.711	176.621	207.807	178.813	308.05	184.365
100	1.01381e-14	200	1.59024e-14	300	2.10481e-14	100	3.50883e-14	200	5.82313e-14	300	7.76499e-14	100	1.04769e-13	200	1.21792e-13	300	1.38815e-13	100	1.74829e-13	200	1.82461e-13	300	1.9829e-13	100	2.48276e-13	200	2.51358e-13	300	2.59162e-13

## Sheet: Fig12(b)
Temperature (℃)	Cohesion (kPa)	Effective internal friction angle (°)
20	28.39	17.95
0	55.38	39.42
-5	368.42	35.56
-10	765.97	29.61
-20	1431.53	18.11

[truncated: 1 more sheets: Fig13]
